# Supplementary material for: Genomic Regions Associated with Root Traits under Drought Stress in Tropical Maize (Zea mays L.)
Source: PLoS One. 2016 Oct 21;11(10):e0164340. doi: 10.1371/journal.pone.0164340 (PMC5074786; doi:10.1371/journal.pone.0164340)
Supplement: S1 File — Table A in S1 File. Descriptive statistics for root functional traits and agronomical traits under well-watered (WW) and drought stress (DS) condition. Table B in S1 File. Descriptive statistics for root structural traits under drought stress condition. Table C in S1 File. Correlation coefficient for the agronomical, root functional (drougt stress and well-watered condition) and structural (Drought stress) traits of CAAM panel. Table D in S1 File. Marker trait assoication for functional and structural traits under well-watered (WW) and Drought stress condition (DS). Table E in S1 File. Pedigree details of CIMMYT Asia Association Mapping (CAAM) panel. Table F in S1 File. Meteorological information for year 2012 and 2013 during the experiment period. (XLSX) [file pone.0164340.s001.xlsx]

## Sheet: Table A and B
A. Descriptive statistics for root functional traits and agronomical traits under well-watered (WW) and drought stress (DS) condition.
	AD		SD		ASI		GY		SB		WU		TE (g l-1)
	(DAS)		(DAS)				(g plt-1)		(g plt-1)		(l)
	WW	DS	WW	DS	WW	DS	WW	DS	WW	DS	WW	DS	WW	DS
Mean	53.86	54.13	53.89	56.26	1.28	2.13	76.98	59.88	191.1	166.49	16.73	12.9	2.73	3.12
SEM	1.37	1.04	1.48	1.21	0.62	0.94	5.91	3.41	8.15	4.73	0.44	0.6	0.13	0.09
Minimum	45.5	45.88	44	46.38	1	2	12.5	0.02	52	48.38	15.03	6.8	0.77	0.94
Maximum	65	63.67	68	69.24	5	12.98	204.57	108.1	409.66	285.01	20.1	17.86	6.14	5.48
Heritability	0.85	0.95	0.83	0.92	0.41	0.84	0.94	0.87	0.97	0.89	0.69	0.92	0.97	0.88
LSD 5%	3.8	2.87	4.11	3.36	1.72	2.6	16.39	9.44	22.6	13.11	1.23	1.66	0.36	0.25
WW- Well watered condition, DS- Drought stress condition, AD-Days to 50% anthesis, SD- Days to 50% silking, ASI- Anthesis silking interval, GY- Grain yield, SB- Shoot biomass, mean,
WU- Flowering period water use, TE- Transpiration efficiency, SEM- Standard error of mena, LSD 5%- Least significant difference at 5% level.
B. Descriptive statistics for root structural traits under drought stress condition.
	RD	RDW	RL	RSA	RV	RLD
	(cm)	(g plt-1)	(cm plt-1)	(cm2 plt-1)	(cm3 plt-1)
Mean	134.54	10.63	49673.2	5759.96	83.29	0.52
SEM	6.19	1.23	5746.64	1205.03	10.09	0.05
Minimum	30.52	0.84	2809.43	436.19	5.74	0.05
Maximum	244	33.82	307753	24517.5	340.44	2.7
Heritability	0.97	0.92	0.97	0.82	0.94	0.98
LSD 5%	17.17	3.4	15926.5	3339.67	27.97	0.13
RD- Rooting depth, RDW- Root dry weight, RL- Total root length, RSA- root surface area, RV- Root volume, RLD- Root length density, SEM- Standard error of mean, LSD 5%- Least significant difference at 5% level.

## Sheet: Table C
C. Correlation coefficient for the agronomical, root functional (drougt stress and well-watered condition) and structural (Drought stress) traits of CAAM panel.
		AD	SD	ASI	GY	SB	WU	TE	RD	RDW	RL	RSA	RV
SD	DS	0.844**
	WW	0.940**
ASI	DS	0.204**	0.696**
	WW	0.007	0.064
GY	DS	-0.012	-0.165**	-0.284**
	WW	0.163**	0.138**	-0.082
SB	DS	0.235**	0.123**	-0.088	0.687**
	WW	0.162**	0.154**	-0.06	0.889**
WU	DS	0.359**	0.239**	-0.045	0.296**	0.602**
	WW	0.011	0.003	-0.069	0.437**	0.515**
TE	DS	0.164**	0.063	-0.103**	0.703**	0.994**	0.558**
	WW	0.034	0.030	-0.061	0.870**	0.987**	0.531**
RD	DS	0.283**	0.271**	0.047	0.258**	0.363**	0.266**	0.275**
RDW	DS	0.398**	0.398**	0.083	0.320**	0.514**	0.419**	0.302**	0.614**
RL	DS	0.059	0.061	0.042	0.13	0.195**	0.149**	0.167**	0.445**	0.283**
RSA	DS	0.350**	0.370**	0.107*	0.251**	0.421**	0.362**	0.267**	0.552**	0.750**	0.420**
RV	DS	0.467**	0.449**	0.085	0.281**	0.458**	0.493**	0.272**	0.518**	0.770**	0.296**	0.802**
RLD	DS	-0.045	-0.026	0.047	0.047	0.064	0.027	0.034	0.077	0.056	0.815**	0.269**	0.119
	**- Significant at 0.1%
	*-Significant at 1%
	WW- Well watered condition, DS- Drought stress condition, AD-Days to 50% anthesis, SD- Days to 50% silking, ASI- Anthesis silking interval, GY- Grain yield, SB- Shoot biomass, WU- Flowering period Transpiration, TE- Transpiration efficiency
	RD- Rooting depth, RDW- Root dry weight, RL- Total root length, RSA- root surface area, RV- Root volume, RLD- Root length density,

## Sheet: Table D
D. Marker trait association for functional and structural traits under well-watered (WW) and Drought stress condition (DS).
S.No	Traits	Condtion	Marker Name	Chromosome No	Position (Mb)	Minor Allele	Minor Allele Frequency	MLM P-Value	Phenotypic variance explained	Genotype DD Count	Gene Name	Biological function
1	Grain yield (GY)	Well-watered	S9_22056090	9	22.0561	A	0.0494652	1.72751e-06	0.0605102	12	GRMZM2G148106_T01, GRMZM2G148106_T02	Proteolysis, location plastid stroma
2	Grain yield (GY)	Well-watered	S7_168257023	7	168.257	G	0.471186	1.16044e-05	0.0511091	117
3	Grain yield (GY) + Shoot Biomass (SB)	Well-watered	S2_215946315	2	215.946	C	0.144699	1.16803e-05	0.0510769	32
4	Grain yield (GY)	Well-watered	S1_252377015	1	252.377	G	0.105183	1.17059e-05	0.0510661	28	GRMZM2G165042_T01	Regulation of transcription, Loci BHLH43
5	Grain yield (GY)	Well-watered	S5_205043140	5	205.043	A	0.462171	1.51998e-05	0.049775	123	GRMZM2G076049_T01, GRMZM2G076049_T03	Carbohydrate metabolic process. Catalytic, hydrolase, cellulase activity
6	Grain yield (GY)	Well-watered	S8_11919164	8	11.9192	A	0.467606	1.73518e-05	0.0491203	138
7	Grain yield (GY)	Well-watered	S4_217693304	4	217.693	T	0.0568182	1.74633e-05	0.0490886	14	GRMZM2G056773_T01	ORF
8	Grain yield (GY)	Well-watered	S2_232095956	2	232.096	C	0.416901	1.81611e-05	0.0488949	113	GRMZM2G035807_T01	Lipid metabolic process, ATP dependent helicase activity
9	Grain yield (GY)	Well-watered	S2_140657347	2	140.657	A	0.0712366	2.27537e-05	0.0477801	20	GRMZM2G460472_T01	Regulation of transcription,	Nucleus
35	Shoot Biomass (SB) + Transpiration efficiency (TE)	Well-watered	S2_140892540	2	140.893	T	0.0432277	1.49868e-05	0.0498447	9
11	Grain yield (GY)	Well-watered	S1_149877341	1	149.877	G	0.0590909	3.53279e-05	0.0456043	18
12	Grain yield (GY)	Well-watered	S1_4512878	1	4.51288	C	0.10221	3.66e-05	0.0454294	23
13	Grain yield (GY)	Well-watered	S1_167864869	1	167.865	G	0.0786517	4.13847e-05	0.0448217	16	GRMZM2G130095_T03, GRMZM2G130095_T02, GRMZM2G130095_T01	RNA binding
10	Grain Yield (GY) + Shoot Biomass (SB) + Transpiration efficiency (TE)	Well-watered	S3_176556741	3	176.557	T	0.120112	2.68022e-05	0.0469703	35	GRMZM2G426108_T02	ORF
14	Shoot Biomass (SB) + Transpiration efficiency (TE)+ Root Volume	Well-watered	S3_225760139	3	225.76	G	0.193634	1.94492e-06	0.0599261	52	GRMZM2G369956_T01, AC209364.3_FGT009	ORF
16	Grain Yield (GY) + Shoot Biomass (SB) + Transpiration efficiency (TE)	Well-watered	S3_128533521	3	128.534	A	0.052381	6.49188e-06	0.053979	10
33	Shoot Biomass (SB) + Transpiration efficiency (TE)	Well-watered	S5_59423673	5	59.4237	A	0.153409	2.23263e-06	0.0592461	42
18	Shoot Biomass (SB)	Well-watered	S2_28866402	2	28.8664	C	0.392523	3.22793e-05	0.0460507	95	GRMZM2G012236_T01	Carbohydrate metabolic process. Catalytic, hydrolase, cellulase activity
19	Shoot Biomass (SB)	Well-watered	S1_254807138	1	254.807	A	0.0526316	3.39265e-05	0.0458045	12	GRMZM2G352695_T01, GRMZM2G352695_T02	ATP biosynthetic process, Calcium ion transport
20	Flowering period water use (WU)	Well-watered	S7_164773496	7	164.773	A	0.0783582	4.39621e-06	0.0559037	16	GRMZM2G049177_T01, GRMZM2G351482_T01	No path way
21	Flowering period water use (WU)	Well-watered	S6_91855197	6	91.8552	T	0.347074	7.34552e-06	0.0533688	98	GRMZM2G088464_T01	No path way
22	Flowering period water use (WU)	Well-watered	S5_59423665	5	59.4237	C	0.129261	8.71276e-06	0.0525254	37
23	Flowering period water use (WU)	Well-watered	S2_110822517	2	110.823	A	0.25436	1.09053e-05	0.0514162	74
24	Flowering period water use (WU)	Well-watered	S3_210065070	3	210.065	A	0.111285	1.29806e-05	0.0505552	28	GRMZM2G059799_T01	response to stress
25	Flowering period water use (WU)	Well-watered	S5_174937829	5	174.938	T	0.23895	1.47672e-05	0.0499177	68	GRMZM5G839518_T03, GRMZM5G839518_T02	Regulation of transcription, bhlh152
26	Flowering period water use (WU)	Well-watered	S1_251137308	1	251.137	C	0.376771	1.58853e-05	0.0495569	113	GRMZM2G103672_T01	Sexula reproduction and extracellular region
27	Flowering period water use (WU)	Well-watered	S4_38185151	4	38.1852	G	0.0765896	1.96264e-05	0.0485112	17	GRMZM2G103430_T04, GRMZM2G103430_T03, GRMZM2G103430_T02, GRMZM2G103430_T01, GRMZM2G1034	Nucleic acid binding
28	Flowering period water use (WU)	Well-watered	S2_184754512	2	184.755	A	0.428994	3.43842e-05	0.0457383	121
29	Flowering period water use (WU)	Well-watered	S5_206628645	5	206.629	C	0.0421348	3.92635e-05	0.045082	11	GRMZM2G127632_T01	Type I hypersenstivity, Homoiothermy, Response to freezing
30	Flowering period water use (WU)	Well-watered	S2_80358091	2	80.3581	A	0.087037	4.93703e-05	0.0439491	22
31	Flowering period water use (WU)	Well-watered	S7_141513891	7	141.514	G	0.0616622	5.85317e-05	0.0431074	12	GRMZM2G143400_T01	Drug transmemberane transport, Antipoter activity, phosphoenolpyruvate dependent sugar phosphotransferase system
32	Flowering period water use (WU)	Well-watered	S6_155456840	6	155.457	A	0.0676393	6.97924e-05	0.0422373	19	GRMZM2G117392_T01	No path way
36	Transpiration efficiency (TE)	Well-watered	S5_163230017	5	163.23	C	0.157801	2.43809e-05	0.0474385	32	GRMZM2G011627_T01, GRMZM2G011627_T04, GRMZM2G011627_T03, GRMZM2G011627_T02	PROTEIN BINDING
34	Transpiration efficiency (TE)	Well-watered	S6_158259266	6	158.259	C	0.0603448	3.05037e-06	0.0577071	13	GRMZM2G388855_T02, GRMZM2G388855_T01	ORF
17	Grain Yield (GY) + Shoot Biomass (SB) + Transpiration efficiency (TE)	Well-watered	S7_151238865	7	151.239	C	0.381924	3.21917e-05	0.0460641	95
15	Shoot Biomass (SB) + Transpiration efficiency (TE)	Well-watered	S8_10392703	8	10.3927	G	0.0721925	3.37006e-06	0.0572154	12	GRMZM2G374085_T01, GRMZM2G374085_T02	ORF
37	Transpiration efficiency (TE)	Well-watered	S9_113423602	9	113.424	T	0.256711	3.28253e-05	0.0459677	64	GRMZM2G054634_T01, GRMZM2G054634_T02	Protein phosphorylatin and ATP bnding
38	Transpiration efficiency (TE)	Well-watered	S10_134418000	10	134.418	G	0.351275	3.50177e-05	0.045648	97	GRMZM2G017789_T01, GRMZM2G017789_T02, GRMZM2G017789_T03, GRMZM2G017789_T04, GRMZM2G0177	Ubiqutinin-Depandent protein catabolic process and immune response, tumor necrosis factor recptor binding
39	Grain yield (GY)	Drought	S9_11501839	9	11.5018	A	0.375362	7.09219e-06	0.0535421	97	GRMZM2G089713_T02, GRMZM2G089713_T01, GRMZM2G090974_T01	Sucrose metabolic process, sucrose synthase activity, Sh1
40	Grain yield (GY)	Drought	S6_147222609	6	147.223	T	0.0369128	1.25611e-05	0.0507176	7	GRMZM2G121514_T02, GRMZM2G121514_T01	Carbohydrate metabolic process. Catalytic, hydrolase, cellulase activity
41	Grain yield (GY)	Drought	S7_15213608	7	15.2136	G	0.413598	1.27118e-05	0.0506586	122
42	Grain yield (GY)	Drought	S1_146507507	1	146.508	A	0.461333	1.28554e-05	0.0506031	147	GRMZM2G420723_T02, GRMZM2G420723_T01	orfS
43	Grain yield (GY)	Drought	S4_141089460	4	141.089	G	0.0377907	1.49456e-05	0.0498583	9
44	Grain yield (GY)	Drought	S10_72773226	10	72.7732	T	0.0906667	1.72292e-05	0.0491553	21
45	Grain yield (GY)	Drought	S3_103574676	3	103.575	T	0.101093	2.03725e-05	0.0483267	32
46	Grain yield (GY)	Drought	S8_167603732	8	167.604	G	0.215493	2.06532e-05	0.0482591	55	GRMZM2G141132_T01, GRMZM2G440785_T01
47	Grain yield (GY)	Drought	S6_114082980	6	114.083	A	0.201351	2.17888e-05	0.0479944	53
48	Grain yield (GY)	Drought	S4_11266380	4	11.2664	G	0.0375	3.25116e-05	0.0460152	10	GRMZM2G068330_T01	Regulation of Transcription, DNA-dependent, zhd1
49	Grain yield (GY)	Drought	S4_181698578	4	181.699	T	0.0740181	3.73829e-05	0.0453247	20
50	Grain yield (GY)	Drought	S4_31005586	4	31.0056	T	0.109477	3.7395e-05	0.0453231	25	GRMZM2G074300_T01, GRMZM2G074300_T04, GRMZM2G074300_T03, GRMZM2G074300_T02	Translation, RNA binding, structural constituent
51	Grain yield (GY)	Drought	S3_186215720	3	186.216	G	0.0972222	3.91467e-05	0.0450967	29	GRMZM2G010447_T02, GRMZM2G010447_T01	ORFs
72	Shoot Biomass (SB) + Transpiration efficiency (TE)	Drought	S1_211520521	1	211.521	G	0.176554	3.46249e-06	0.0570819	47	GRMZM2G131205_T01, GRMZM2G131205_T04, GRMZM2G131205_T05, GRMZM2G131205_T02, GRMZM2G1312	Steriod biosynthetic process, cellular metabolic process
53	Shoot Biomass (SB)	Drought	S7_129959317	7	129.959	G	0.283742	1.04057e-05	0.051648	72
77	Shoot Biomass (SB) + Transpiration efficiency (TE)	Drought	S1_21984561	1	21.9846	G	0.240143	3.57166e-05	0.0455502	53	GRMZM2G388915_T01	DNA repair, Nucleotide excision repair
55	Shoot Biomass (SB)	Drought	S3_230659048	3	230.659	T	0.458449	4.69126e-05	0.0442017	132	GRMZM2G011608_T01, GRMZM2G011608_T02	Nucletidyltranferase activity
56	Shoot Biomass (SB)	Drought	S1_6539785	1	6.53979	C	0.0850746	5.05088e-05	0.0438364	15
57	Flowering period water use (WU)	Drought	S3_201189655	3	201.19	A	0.405983	2.9457e-06	0.0578793	125
58	Flowering period water use (WU)	Drought	S3_140832594	3	140.833	C	0.0702247	6.51108e-06	0.0539644	17	GRMZM2G089638_T01	G-prtein coupled receptor signaling pathway, galanin receptor activity TCPTF31
59	Flowering period water use (WU)	Drought	S8_167226454	8	167.226	G	0.169521	1.37187e-05	0.0502818	30	GRMZM2G350020_T01	Oxidation-reduction process, Iron-ion binding
60	Flowering period water use (WU)	Drought	S4_177880350	4	177.88	T	0.288571	1.49299e-05	0.0498635	75	GRMZM2G300624_T01	Proteolysis, peptidase activity
61	Flowering period water use (WU)	Drought	S9_138771345	9	138.771	C	0.491667	1.59594e-05	0.0495339	145
62	Flowering period water use (WU)	Drought	S9_117308991	9	117.309	G	0.401099	1.7363e-05	0.0491171	92	GRMZM2G117956_T02, GRMZM2G117956_T01	Proline catabolic process, glutamate biosynthetic process
63	Flowering period water use (WU)	Drought	S7_84156965	7	84.157	C	0.113846	1.87292e-05	0.0487426	24
64	Flowering period water use (WU)	Drought	S9_45663659	9	45.6637	C	0.455793	2.36562e-05	0.0475877	130
65	Flowering period water use (WU)	Drought	S8_2079947	8	2.07995	A	0.198925	3.03651e-05	0.046353	50	GRMZM2G417125_T03, GRMZM2G417125_T01, GRMZM2G417125_T02	Protein binding, zinc iion binding
66	Flowering period water use (WU) + Root Dry weight	Drought	S3_162065732	3	162.066	G	0.168956	3.17772e-05	0.0461282	48	GRMZM2G180406_T01, GRMZM2G180406_T03, GRMZM2G180406_T02	BHLH32
67	Flowering period water use (WU)	Drought	S2_150015274	2	150.015	A	0.0531915	3.86988e-05	0.0451536	14	GRMZM2G314707_T01, GRMZM2G314707_T02	Dimethylallytransferase activity, geranyl transferase activity
68	Flowering period water use (WU)	Drought	S9_49133708	9	49.1337	T	0.239583	4.41794e-05	0.0444986	67	GRMZM5G818290_T01, GRMZM2G435380_T01
69	Flowering period water use (WU)	Drought	S1_256693112	1	256.693	A	0.355219	4.74617e-05	0.0441441	92	GRMZM2G100448_T01	RNA processing
78	Transpiration efficiency (TE)	Drought	S1_295003474	1	295.003	A	0.150568	3.78487e-05	0.0452635	35	GRMZM2G138382_T01	Biosynthetic pathway, Anthranilate synthase activity
74	Shoot Biomass (SB) + Transpiration efficiency (TE)	Drought	S2_20017716	2	20.0177	T	0.158133	8.2459e-06	0.0527975	40
70	Shoot Biomass (SB) + Transpiration efficiency (TE)	Drought	S3_57210184	3	57.2102	T	0.0748503	2.94133e-06	0.0578867	18	GRMZM2G331811_T07, GRMZM2G331811_T05, GRMZM2G331811_T04, GRMZM2G331811_T02, GRMZM2G3318	Nucleic acid binding and RNA binding
54	Shoot Biomass (SB) + Transpiration efficiency (TE)	Drought	S5_187657126	5	187.657	G	0.106952	4.56161e-05	0.0443403	22	GRMZM2G120922_T01	Transmenberane transport
71	Transpiration efficiency (TE)	Drought	S5_180876966	5	180.877	T	0.0447761	3.13174e-06	0.0575773	12	GRMZM2G399952_T01, GRMZM2G399952_T02, GRMZM2G399952_T03, GRMZM2G399952_T04, AC195347.4_	ORFS
76	Transpiration efficiency (TE)	Drought	S5_201665061	5	201.665	C	0.0946667	3.25937e-05	0.0460027	26	GRMZM2G170602_T01	Metabolic process
80	Shoot Biomass (SB) + Transpiration efficiency (TE)	Drought	S5_18624158	5	18.6242	T	0.0630631	4.95233e-05	0.0439338	17	GRMZM2G363437_T02, GRMZM2G363437_T01	Nucleus
52	Shoot Biomass (SB) + Transpiration efficiency (TE)	Drought	S7_137170071	7	137.17	C	0.0344203	9.60863e-06	0.0520418	8	GRMZM2G429118_T01	Steriod biosynthetic process, cellular metabolic process
73	Shoot Biomass (SB) + Transpiration efficiency (TE)	Drought	S7_130878458	7	130.878	T	0.381703	5.49408e-06	0.0548031	94	AC198894.4_FGT002
75	Shoot Biomass (SB) + Transpiration efficiency (TE)	Drought	S7_155619721	7	155.62	G	0.0373961	2.33439e-05	0.0476535	11	GRMZM2G158009_T01, GRMZM2G158009_T02	ORF
79	Transpiration efficiency (TE)	Drought	S7_173328096	7	173.328	T	0.06469	4.19339e-05	0.0447565	20	GRMZM2G349655_T01	Intein-mediated protein splicing, Calcium ion binding
81	Rooting Depth (RD)	Drought	S5_202415959	5	202.416	C	0.37971	5.30612e-06	0.0545411	108	GRMZM2G325462_T01
82	Rooting Depth (RD)	Drought	S1_223165736	1	223.166	C	0.472403	5.59613e-06	0.0542803	123
83	Rooting Depth (RD)	Drought	S3_219690579	3	219.691	T	0.0579515	8.23676e-06	0.0523857	14	GRMZM2G463032_T01	Response to freezing, ice binding, atpase activity, magnesium chelatase activity
84	Rooting Depth (RD)	Drought	S2_8811871	2	8.81187	G	0.249296	1.22085e-05	0.050456	67	GRMZM2G002559_T01
85	Rooting Depth (RD)	Drought	S7_133377796	7	133.378	T	0.140379	2.35152e-05	0.04724	32
86	Rooting Depth (RD)	Drought	S1_285063931	1	285.064	A	0.386243	2.64963e-05	0.0466543	113	GRMZM2G361220_T01, GRMZM2G361220_T03, GRMZM2G361220_T02, GRMZM2G361220_T04	Vesicel mediated transport, interceluar protein transport, protein binding
87	Rooting Depth (RD)	Drought	S5_190243480	5	190.243	G	0.5	2.79507e-05	0.0463921	157	GRMZM2G169580_T01	G-protein coupled receptor signalling pathway
88	Rooting Depth (RD)	Drought	S7_166163482	7	166.163	A	0.102389	3.16062e-05	0.0457889	26
89	Rooting Depth (RD)	Drought	S1_119655560	1	119.656	C	0.0487805	3.99934e-05	0.0446339	15	GRMZM2G129413_T02, GRMZM2G129413_T01, GRMZM5G867945_T02	aic1 , auxin import carrier1
90	Rooting Depth (RD)	Drought	S2_24693190	2	24.6932	T	0.0356083	4.02005e-05	0.0446085	7
91	Rooting Depth (RD)	Drought	S10_25666760	10	25.6668	T	0.4	5.09002e-05	0.0434505	117	GRMZM2G037378_T01	DNA dependent transcription
92	Rooting Depth (RD)	Drought	S4_827811	4	0.827811	T	0.0949008	6.55908e-05	0.0422063	25	GRMZM5G885793_T01, GRMZM5G895672_T01	ORF
93	Root Dry Weight (RDW)	Drought	S7_161958659	7	161.959	A	0.0836177	2.96536e-07	0.0686324	18	GRMZM2G010702_T01	ORF
94	Root Dry Weight (RDW)	Drought	S2_43559512	2	43.5595	C	0.123306	6.12112e-07	0.0651009	36	GRMZM2G049549_T01, GRMZM2G049549_T02	DNA repair
95	Root Dry Weight (RDW)	Drought	S7_56876140	7	56.8761	A	0.0405405	2.1973e-06	0.0588575	10
96	Root Dry Weight (RDW)	Drought	S1_164956952	1	164.957	G	0.0319444	4.6069e-06	0.0552333	9	GRMZM2G034645_T01	ORF
97	Root Dry Weight (RDW)	Drought	S7_67306850	7	67.3068	A	0.0365854	9.12307e-06	0.0518847	11
98	Root Dry Weight (RDW)	Drought	S7_61374988	7	61.375	C	0.0401146	9.44938e-06	0.0517123	12
99	Root Dry Weight (RDW)	Drought	S2_198898603	2	198.899	T	0.0819672	1.11285e-05	0.0509103	21	GRMZM2G085199_T01	Regulation of trancription and in rice its ethelen responzive protein related and arabidopsis BHLH (basic helix loop helix)
100	Root Dry Weight (RDW)	Drought	S3_162065732	3	162.066	G	0.173497	1.11409e-05	0.0509048	50	GRMZM2G180406_T01, GRMZM2G180406_T03, GRMZM2G180406_T02	Regulation of trancription, loci BHLH32
101	Root Dry Weight (RDW)	Drought	S9_567881	9	0.567881	G	0.122642	1.33251e-05	0.0500267	37	GRMZM2G039325_T01
102	Root Dry Weight (RDW)	Drought	S4_25790364	4	25.7904	A	0.0301205	1.75126e-05	0.0486861	5	GRMZM2G147726_T01, GRMZM2G147726_T04, GRMZM2G147726_T03, GRMZM2G147726_T02	Intracellular protein transport, G-protein coupled receptor signalling pathway, small GTPase mediated signal transduction
103	Root Dry Weight (RDW)	Drought	S8_23801796	8	23.8018	G	0.388563	1.76474e-05	0.0486485	103
104	Root Length (RL)	Drought	S10_142176054	10	142.176	A	0.0336134	1.89715e-07	0.0708052	7	GRMZM2G025243_T02, GRMZM2G025243_T03, GRMZM2G025243_T01	Alcoholdehydrogenase activity, oxido recuctase activity
105	Root Length (RL)	Drought	S9_131567840	9	131.568	A	0.0679887	4.77598e-07	0.0663108	20	GRMZM2G005869_T02, GRMZM2G005869_T03, GRMZM2G005869_T01	Prtein phosphoriylation,Atp binding
106	Root Length (RL)	Drought	S2_220400686	2	220.401	T	0.0798817	6.26875e-07	0.0649847	13	GRMZM2G390162_T01	ORF
107	Root Length (RL)	Drought	S3_153915505	3	153.916	G	0.102201	7.024e-07	0.0644297	26	GRMZM2G145833_T01
108	Root Length (RL)	Drought	S3_5675798	3	5.6758	G	0.0441989	9.70803e-07	0.0628501	10	GRMZM2G050845_T01	ATP binding
109	Root Length (RL)	Drought	S9_18914574	9	18.9146	T	0.0629921	1.28746e-06	0.0614711	12	GRMZM2G102521_T01, GRMZM2G102521_T03, GRMZM2G102521_T02, GRMZM2G102521_T04	Transmemberane transport
110	Root Length (RL)	Drought	S9_151573444	9	151.573	T	0.0741758	1.40299e-06	0.0610511	24	GRMZM2G009869_T02, GRMZM2G009869_T01	Prtein phosphoriylation,Atp binding
111	Root Length (RL)	Drought	S5_143163737	5	143.164	C	0.0559211	6.23993e-06	0.0537467	14
112	Root Length (RL)	Drought	S9_3751343	9	3.75134	G	0.0568783	7.64551e-06	0.0527509	10
113	Root Length (RL)	Drought	S5_199965909	5	199.966	G	0.0589812	9.97067e-06	0.051449	14	GRMZM5G871673_T01
114	Root Surface Area (RSA)	Drought	S9_102962618	9	102.963	T	0.0965608	3.17784e-07	0.0682955	25	GRMZM2G152126_T01	ORFs
115	Root Surface Area (RSA)	Drought	S2_224237590	2	224.238	T	0.0745455	4.79291e-07	0.0662936	16	GRMZM2G065144_T01	Oxidation-rduction process, iron and calcium ion binding, electron carrier, acting on NADH and NADPH oxygen as acceptor
116	Root Surface Area (RSA)	Drought	S10_15238365	10	15.2384	C	0.439891	2.94997e-06	0.0574161	131	GRMZM5G862959_T04, GRMZM5G862959_T05, GRMZM5G862959_T01, GRMZM5G862959_T02, GRMZM5G8629	Orfs
117	Root Surface Area (RSA)	Drought	S3_152501011	3	152.501	T	0.0403727	4.13672e-06	0.0557606	8
118	Root Surface Area (RSA)	Drought	S3_11654226	3	11.6542	A	0.0323034	4.69516e-06	0.0551404	9	GRMZM2G336437_T01	Lactoylglutathione lyase activity
119	Root Surface Area (RSA)	Drought	S5_206615952	5	206.616	T	0.0344353	6.87097e-06	0.0532745	11	GRMZM2G140635_T02	Prtein phosphoriylation,Atp binding
120	Root Surface Area (RSA)	Drought	S9_15030945	9	15.0309	C	0.0885246	6.9384e-06	0.0532266	19
121	Root Surface Area (RSA)	Drought	S9_144790369	9	144.79	C	0.0364431	7.21318e-06	0.0530363	7	GRMZM2G105834_T01, GRMZM5G844773_T01	Regulation of DNA
122	Root Surface Area (RSA)	Drought	S10_137193006	10	137.193	C	0.423823	7.71477e-06	0.0527067	117
123	Root Surface Area (RSA)	Drought	S6_91299380	6	91.2994	C	0.371391	8.79813e-06	0.0520625	108	GRMZM2G022706_T01	ORF
124	Root Surface Area (RSA)	Drought	S7_132080112	7	132.08	G	0.112245	9.02784e-06	0.0519361	30
125	Root Volume (RV)	Drought	S1_225346776	1	225.347	C	0.0742049	7.47189e-08	0.0753286	19	GRMZM2G115190_T01	Zinc io transport, Dicarbolic acid tranport, transmemberane transport
126	Root Volume (RV)	Drought	S9_110716856	9	110.717	T	0.118644	1.09295e-06	0.0622713	36	GRMZM2G110822_T01	ORFs
127	Root Volume (RV)	Drought	S1_286182114	1	286.182	C	0.133117	1.74055e-06	0.0599972	35	GRMZM2G174210_T01	ORF
128	Root Volume (RV)	Drought	S2_236029208	2	236.029	G	0.0574324	2.96402e-06	0.0573928	10
129	Root Volume (RV)	Drought	S5_189974534	5	189.975	A	0.0559105	3.4504e-06	0.056649	15	GRMZM2G140669_T01	Sequence sepcific DNA binding, zinc ion binding, GATA3 locus
130	Root Volume (RV)	Drought	S7_4585614	7	4.58561	C	0.486405	4.82875e-06	0.0550029	135
131	Root Volume (RV)	Drought	S2_4186859	2	4.18686	T	0.0725806	5.71076e-06	0.0541809	16	GRMZM2G040095_T01, GRMZM2G040095_T04, GRMZM2G040095_T02, GRMZM2G040095_T03	lox6, Oxidation-rduction process, iron ion binding, Lipoxygenase activity, oxidoreductase activity
132	Root Volume (RV)	Drought	S4_84109466	4	84.1095	T	0.34697	6.27564e-06	0.0537187	101	GRMZM2G035268_T02, GRMZM2G035268_T01, GRMZM2G035268_T03	Oxidation-rduction process, 1-pyrroline-5-carboxlate dehyrogenase, glutamate-5-semialdehyde dehydrogenase activity
133	Root Volume (RV)	Drought	S4_198385656	4	198.386	G	0.117284	7.59692e-06	0.0527822	28
134	Root Volume (RV)	Drought	S3_225760139	3	225.76	G	0.189474	8.72579e-06	0.052103	51	GRMZM2G369956_T01, AC209364.3_FGT009	Transcribed locus, heme tansporter activity, cytochrome complex activity
135	Root length Density (RLD)	Drought	S8_135091719	8	135.092	G	0.0366848	1.67872e-06	0.060174	9	GRMZM2G098237_T01	ORF
136	Root length Density (RLD)	Drought	S4_146938826	4	146.939	C	0.0428994	2.45826e-06	0.0583085	6	GRMZM2G036502_T01	ORF
137	Root length Density (RLD)	Drought	S10_33615814	10	33.6158	T	0.0638298	3.00871e-06	0.0573196	20	GRMZM2G171518_T01, GRMZM2G171518_T03, GRMZM2G171518_T02	RNA processing
138	Root length Density (RLD)	Drought	S10_5869344	10	5.86934	C	0.0557103	3.97899e-06	0.055951	12
139	Root length Density (RLD)	Drought	S6_161893105	6	161.893	A	0.0572917	6.52099e-06	0.0535307	8	GRMZM2G093503_T01, GRMZM2G093474_T01	503-in rice fibre protein Fb11
140	Root length Density (RLD)	Drought	S5_62085835	5	62.0858	C	0.0554054	8.43956e-06	0.0522665	15
141	Root length Density (RLD)	Drought	S10_136164621	10	136.165	A	0.0668693	9.57844e-06	0.0516458	19
142	Root length Density (RLD)	Drought	S1_300740492	1	300.74	C	0.0477454	1.01127e-05	0.0513797	15	GRMZM2G115190_T01	Zinc io transport, Dicarbolic acid tranport, transmemberane transport
143	Root length Density (RLD)	Drought	S1_5629266	1	5.62927	T	0.0354938	1.20289e-05	0.0505287	8	GRMZM2G325462_T01	ORF
144	Root length Density (RLD)	Drought	S1_222963663	1	222.964	C	0.244514	1.36184e-05	0.0499199	59
145	Root length Density (RLD)	Drought	S8_102336123	8	102.336	A	0.0508475	1.78126e-05	0.0486028	13	GRMZM2G414373_T02, GRMZM2G414384_T01, GRMZM2G414373_T01	orf

## Sheet: Table E
E. Pedigree details of CIMMYT Asia Association Mapping (CAAM) panel.
Entry	Name	Pedigree
1	VL125	(DT/LN/EM-46-3-1xCML311-2-1-3)-B-F164-1-1-1-B*4
2	VL1210	(DT/LN/EM-46-3-1xCML311-2-1-3)-B-F239-1-1-1-B*4
3	VL1215	(DT/LN/EM-46-3-1xCML311-2-1-3)-B-F331-1-1-1-BB
4	VL1222	(DT/LN/EM-46-3-1xCML311-2-1-3)-B-F81-1-1-1-BBB
5	VL1225	AMATLCOHS44-5-2-2-1-1-B*7
6	VL1028	CA03118-B-4-2-1-B*5
7	VL1029	CA03130-BB-3-B-1-B*4
8	VL1033	CA14514-B-2-B-2-BBB
9	VL108851	DTPYC9-F103-5-4-1-2-1-2-2-B*4
10	VL108853	DTPYC9-F134-2-1-2-1-2-1-1-BBB
11	VL108855	DTPYC9-F142-1-3-1-2-1-2-2-B*4
12	VL062606	DTPYC9-F142-3-2-1-2-1-2-2-B*4
13	VL062607	DTPYC9-F143-5-4-1-2-B*4-B1-B
14	VL108860	DTPYC9-F145-3-2-1-2-2-1-2-BBB
15	VL108863	DTPYC9-F148-2-2-1-2-1-2-1-B*4
16	VL108870	DTPYC9-F46-3-6-1-2-2-1-1-BB-B1-B2
17	VL062609	DTPYC9-F46-3-9-1-2-2-1-3-B*6
18	VL062605	DTPYC9-F69-3-1-1-2-2-1-1-B*4
19	VL109078	G18SeqC5F100-1-1-3-1-2-B*6
20	VL109079	G18SeqC5F105-1-1-1-2-3-B*4
21	VL109080	G18SeqC5F19-1-2-1-2-4-B*4
22	VL109081	G18SeqC5F236-1-2-1-2-2-B*4
23	VL109084	G18SeqC5F74-2-1-1-2-2-B*4
24	VL109086	G18SeqC5F76-2-1-2-1-1-B*5
25	VL109087	G18SeqC5F76-2-2-1-1-2-B*5
26	VL1010856	Messina-03445(S2-Syn)-F1Bulk-22-3-1-B*5
27	VL1010861	Messina-03445(S2-Syn)-F1Bulk-45-3-1-B*4
28	VL1233	NEI411010-BBB
29	VL1234	NEI411018-BBB
30	VL109178	P31C4S5B-23-##-4-B*7-4-B*5
31	VL109179	P31C4S5B-23-##-6-B*6-1-1-1-BBB
32	VL1017749	P31C4S5B-99-JMM-B*8-1-BBB
33	VL1016214	P446-34-1-4-B*5-1-B*5
34	VL1016212	P45c8-164-1-1-2-8-B*4-3-B*4
35	VL1016173	POB33c4F213-6-1-1-B*4-2-B*5
36	VL1018160	POOL16BNSEQC3F10x1-1-1-2-2-B*5
37	VL1018171	POOL16BNSEQC3F10x34-3-1-2-2-B*4
38	VL1018162	POOL16BNSEQC3F19x39-1-1-2-2-B*4
39	VL1018169	POOL16BNSEQC3F19x6-3-1-2-2-B*5
40	VL1018145	POOL16BNSEQC3F22x1-3-2-2-2-B*6
41	VL1018165	POOL16BNSEQC3F24x10-1-1-2-1-B*6
42	VL1018172	POOL16BNSEQC3F28x15-3-1-2-2-B*5
43	VL1018155	POOL16BNSEQC3F34x31-2-1-2-3-B*4
44	VL1013294	POOL16BNSEQC3F37x3-2-2-3-2-B*6
45	VL1018147	POOL16BNSEQC3F6x3-1-1-2-1-B*4
46	VL1018148	POOL16BNSEQC3F6x3-1-2-3-2-B*4
47	VL1018157	POOL16BNSEQC3F6x38-1-1-2-1-B*4
48	VL1018158	POOL16BNSEQC3F6x38-1-1-2-2-B*6
49	VL109186	Pop31C4S5B-6-##-1-2-B*5-B1-BB-2-BBB
50	VL1010885	Pop445c1F2-219-2-B*4-1-B*4
51	VL1238	SO4YLWL-172-B-1-1-B-1-B*5
52	VL1239	SO4YLWL-90-B-3-1-B-1-B*4
53	VL1010923	TL-SEQUIAS03446-2-B-24-2-B*5
54	VL1242	WLS-F173-3-1-1-B-2-B*4
55	VL1245	WLS-F191-2-1-1-B-1-B*4
56	VL1246	WLS-F211-2-2-2-B-2-B*5
57	VL1247	WLS-F238-2-2-1-B-1-B*4
58	VL1248	WLS-F287-1-3-1-B-1-B*5
59	VL1252	WLS-F90-2-1-3-B-3-B*5
60	VL0512420	CML226-1-2-2-1-B*8
61	VL0512421	CML227-B*6
62	VL1018466	CML254-B*5
63	VL1012837	CML421-BBB-1-B*4
64	VL1018625	CML422-2-B*4
65	VL108731	CML425-B*4
66	VL055199	CML440-1-BBB
67	VL105611	CML470-B*4
68	VL1012756	CML472-B*5
69	VL105612	CML474-BBB-2-B*4
70	VL102	([Pop445c1F2-1-1xPop446c1F2]x[Pop446c1F2-358-2xPop445c1F2])-#-38-2-B*6
71	VL106	(CA14502/CA14509)-F2-31-1-B*6
72	VL107	(CA14502/CA14509)-F2-32-2-B*6
73	VL1026	CA003134-BBB-2-B*5
74	VL1032	CA14507-BB-2-B*5
75	VL1061	Messina-03445(S2-Syn)-F1Bulk-22-1-2-B*7
76	VL1062	Messina-03445(S2-Syn)-F1Bulk-78-2-1-B*6
77	VL1063	Messina-03446(S2-Syn)-F1Bulk-72-1-1-B*6
78	VL1066	P31C4S5B-41-##-B*6-1-B-1-B*5
79	VL1076	Pop31C4S5B-85-##-1-2-B*5-B2-BB-4-B*5
80	VL109180	P31C4S5B-33-##-11-B*8-3-B*4
81	VL109181	P31C4S5B-38-##-3-B*6-2-B*4
82	VL1074	Pop446c1F2-269-1-B-3-BB-2-B*4
83	VL1012764	(CTS011072/P31C4S5B-38-##-2-B*4/P31DMR-88-3#)-B*22
84	VL108735	CML425/P31C4S5B-6-##-B*9-B1-BBB
85	VL105617	Pop31C4S5B-85-##-1-4-3-B*7-4-B*5
86	VL1017529	POP351C0-HS236-2-1-B*4-1-B*5
87	VL105551	POP352CO-HS324-2-2-BB-2-B-1-B*5
88	VL108769	CA03120-1-B-1-B*4
89	VL057847	ZEWAc1F2-300-2-2-B-1-B*4-1-B-1-B*5
90	VL057967	ZEWAc1F2-219-4-3-B-1-B*4-3-B-1-B*5
91	VL108720	DTPWC9-F24-2-3-1-3-2-1-2-B*6
92	VL107459	(CA14502/CA14509)-F2-8-1-B*7
93	VL1011	(CA14515/CA14502)-F2-10-2-B*6
94	VL105605	CarotenoidSyn3-FS11-4-3-B*5(B1)-BBB
95	VL1065	P31C4S5B-38-##-4-B*8-2-B*4
96	VL1068	Pop445c1F2-167-1-2-1-BBB-1-B*4
97	VL1069	Pop445c1F2-207-2-B-6-BB-1-BBB
98	VL1072	Pop446c1F2-256-1-B-4-11-BB-1-B*4
99	VL1012935	Pop446c1F2-394-1-B*4-1-B*4
100	VL1017544	Pop446c1F2-59-1-B*8
101	VL108725	CA03109/P31C4S5B-85-##-3-B*13
102	VL108726	CA03147-B*4
103	VL108732	Pop147-F2#134-1-2-B-1-B*11
104	VL105542	89(G34/AC8536)#-88-l-2-B-l-l-l-l-B*4-1-B*5
105	VL109516	(CML161xCLQ-RCYQ49=(CML176/CL-G2501)-B-55-2-1-B)-B-20-1-B*6
106	VL1255	[M37W/ZM607#bF37sr-2-3sr-6-2-X]-8-2-X-1-BBB-xP84c1F27-4-3-3-B-1-B]F29-1-2-2x[KILIMAST94A]-30/MSV-03-101-08-BB-1xP84c1F27-4-1-4-B-3-B]F2-1-2-1-1-1-BxCML486]-1-1-BB
107	VL062618	DTPYC9-F38-4-3-1-2-B*5
108	VL109085	G18SeqC5F76-1-1-1-2-1-BBB
109	VL1018804	CLA12-BBB
110	VL1018811	CLA158-BBB
111	VL1018806	CLA44-BB
112	VL1258	CL-G1839=G18SeqC3-17-1-1-2-2-B*7
113	VL107505	(CA14515/CA14509)-F2-18-2-B*6
114	VL109451	(CLQ-6601xCL-02843)-B-26-1-1-BB-1-B*4
115	VL109452	(CLQ-6601xCL-02843)-B-26-3-1-BB-2-B*4
116	VL1010760	(CLQ-RCYQ14=(CML164*CML161)-B-1-1-1-BBBxP390Am/CMLc4F218-B-1-B)-B-4-2-BB-2-BBB
117	VL109250	(CLQ-RCYQ28xP390Am/CMLc4F218-B-1-B)-B-43-1-BB-2-B*4
118	VL109251	(CLQ-RCYQ28xP390Am/CMLc4F218-B-1-B)-B-6-2-BB-2-BBB
119	VL109485	(CML161xCML451)-B-18-1-B*4-2-B*4
120	VL107578	(CML20xCML329)-17-3-3-1-B*8
121	VL122	(DT/LN/EM-46-3-1xCML311-2-1-3)-B-F14-1-1-1-B1-B
122	VL123	(DT/LN/EM-46-3-1xCML311-2-1-3)-B-F149-1-1-1-BB
123	VL124	(DT/LN/EM-46-3-1xCML311-2-1-3)-B-F154-1-1-1-B
124	VL126	(DT/LN/EM-46-3-1xCML311-2-1-3)-B-F191-1-1-1-B1-B
125	VL127	(DT/LN/EM-46-3-1xCML311-2-1-3)-B-F192-1-1-1-B*4
126	VL128	(DT/LN/EM-46-3-1xCML311-2-1-3)-B-F216-1-1-1-BB
127	VL129	(DT/LN/EM-46-3-1xCML311-2-1-3)-B-F232-1-1-1-1-BB
128	VL1213	(DT/LN/EM-46-3-1xCML311-2-1-3)-B-F303-1-1-1-B*4
129	VL1214	(DT/LN/EM-46-3-1xCML311-2-1-3)-B-F330-1-1-1-B-B1-B
130	VL1216	(DT/LN/EM-46-3-1xCML311-2-1-3)-B-F4-1-1-1-1-BB
131	VL1217	(DT/LN/EM-46-3-1xCML311-2-1-3)-B-F43-1-1-1-BB
132	VL1218	(DT/LN/EM-46-3-1xCML311-2-1-3)-B-F50-1-1-1-B1-B
133	VL1219	(DT/LN/EM-46-3-1xCML311-2-1-3)-B-F70-1-1-1-BB
134	VL1220	(DT/LN/EM-46-3-1xCML311-2-1-3)-B-F73-1-1-1-BB
135	VL1221	(DT/LN/EM-46-3-1xCML311-2-1-3)-B-F76-1-1-1-BB
136	VL108281	[CML226x[CATETODC1276/7619]-2-B-5-2-B]F2-10-1-B*9
137	VL108303	[CML327xCML287]F2-32-1-B*5-1-B*5
138	VL108335	[CML329/MBRc2Am]F14-1-B*11
139	VL108308	[CML329xCML287]F2-38-1-B*9
140	VL1223	[G16SeqC1F47-2-1-2-1-B*5xP84c1F26-2-2-6-B-3-B]F25-2-3-1x[KILIMAST94A]-30/MSV-03-101-08-BB-1xP84c1F27-4-1-4-B-3-B]F2-1-2-2-4-2-BxCML161]-1-1-BBB
141	VL0511321	[TS6C1F238-1-3-3-1-2-#-BB/[EV7992#/EV8449-SR]C1F2-334-1(OSU8i)-10-7(I)-X-X-X-2-BB-1]-1-1-2-1-1-B*5-1-B-B2-B
142	VL108151	5406-119P28TSR-(S2)-3-1-2-2-B-###-B*11
143	VL1224	5406-29P24STEC1HC17-4-2-1-1-B*7
144	VL1018793	90[SPMATC4/P500(SELY)]#-B-4-2-B*5
145	VL108473	90[SPMATC4/P500(SELY)]#-B-48-4-B*7
146	VL108496	CA00102/CA00106-B-11-1-B*4
147	VL108501	CA00102/CA00106-B-12-2-B*4
148	VL108504	CA00102/CA00106-B-13-1-B*4
149	VL108665	CA00102/CA03149-B-5-2-B*4
150	VL1010090	CA00102-B-1-B-2-BBB
151	VL108706	CA00106/CA03147-BB-3-BBB
152	VL108729	CA00106-9-B-2-BBB
153	VL1226	CA03139-6-5-1-B*5
154	VL1030	CA03139-7-B-2-BBB
155	VL1033	CA14514-1-B-1-BBB
156	VL1016073	CA14701-BB-1-BBB
157	VL1034	CA14709-4-7-5-1-BBB
158	VL1018800	CL-RCY031=(CL-02410*CML287)-B-9-1-1-2-B*9
159	VL108844	DTPWC9-F115-1-4-1-2-2-1-3-B*4
160	VL108848	DTPWC9-F55-2-1-1-2-3-1-2-B*4
161	VL108849	DTPWC9-F67-2-2-1-3-2-1-2-B*6
162	VL062623	DTPYC9-F102-4-5-1-1-BBB-B1-B
163	VL108851	DTPYC9-F103-5-4-1-2-1-2-1-B*4
164	VL108856	DTPYC9-F142-1-4-1-2-1-2-1-B*4-B1
165	VL108859	DTPYC9-F143-5-5-1-2-1-2-2-B*5
166	VL108862	DTPYC9-F148-2-1-1-2-2-1-3-BBB
167	VL108866	DTPYC9-F38-4-3-1-3-2-1-2-B*5
168	VL108867	DTPYC9-F38-5-2-1-1-2-2-1-B*5
169	VL108868	DTPYC9-F46-1-7-1-2-1-2-2-B*4
170	VL062624	DTPYC9-F46-3-9-1-1-B*6
171	VL108871	DTPYC9-F87-1-1-1-2-1-2-1-B*6
172	VL108882	EY-DMR-C5-S2-BB-3-2-B*6-1-BBB
173	VL1017777	G33QC25MH103-31-5-1-B*6-1-B*4
174	VL1232	KSX3601F2-4-4-3-2-1-B*7
175	VL062660	LaPostaSeqC7-F64-1-1-1-2-B*7
176	VL058454	NIP25-20-1-1-B-1-B*4-1-B-1-BBB
177	VL1016212	P45c8-164-1-1-2-8-B*4-2-B*5
178	VL1016247	POB45c8-152-1-1-1-2-B*13
179	VL1016242	POB45c8-67-1-1-3-B*13
180	VL1017795	POB45c9F210-17-1-2-B*9
181	VL1016213	POB45c9F212-18-2-1-B*11
182	VL1016178	POB45c9F22-18-3-1-B*4-1-B*5
183	VL1016179	POB45c9F223-4-2-1-B*9
184	VL1018151	POOL16BNSEQC3F32x37-4-1-2-1-B*5
185	VL105549	POP351C0-HS155-3-1-BB-1-B-1-B*4
186	VL1012849	POP352CO-HS110-2-1-B*5-1-B*4
187	VL1018794	S87P69Q(SIYF)131-2-2-1-B*4
188	VL1236	Saracura-11-3-2-2-1-B*8
189	VL1237	SO4YLWL-112-B-1-2-B-1-B*4
190	VL1240	SO4YLWL-96-B-1-1-B-1-B*4
191	VL108734	SW92145-2EV-7-3-B*5-5-B-1-BBB
192	VL1016220	SW92145-2P9S2-##-B*6-1-B-2-BBB
193	VL1241	WLS-F102-3-2-1-B-1-B*5
194	VL1243	WLS-F183-3-2-2-B-2-B*5
195	VL1244	WLS-F190-2-1-1-B-2-BBB
196	VL1249	WLS-F299-2-1-2-B-2-BBB
197	VL1250	WLS-F310-3-2-2-B-1-B*5
198	VL1251	WLS-F36-4-2-2-B-1-B*4
199	VL1018268	CML39-B*5
200	VL1018393	CML164-B*5
201	VL1018535	CML326-1-B*4
202	VL056364	CML442-B*5
203	VL054799	[[[K64R/G16SR]-39-1/[K64R/G16SR]-20-2]-5-1-2-B*4/CML390]-B-38-1-B-7-#-B*6-1-BB
204	VL056864	SW89300-1P5S2-5-##1-6-1-BB-1-B-1-BBB
205	VL0511305	ZM621A-10-1-1-1-2-B*10-1-BBB
206	VL0511298	MAS[MSR/312]-117-2-2-1-BBB-1-BBB
207	VL103	(CA14502/CA14509)-F2-14-1-B*5
208	VL105606	(CML427/CML474)-F2-19-1-B*5
209	VL107657	(CML474/S92145-2EV-7-3-B*5)-F2-58-1-B*7
210	VL1021	[[[NAW5867/P30SR]-40-1/[NAW5867/P30SR]-114-2]-16-2-2-B-2-B/CML395-6]-B-20-1-B-3-#/[BETASYN]BC1-3-1-1-#-B*8
211	VL1031	CA03141-1-B-2-B*5
212	VL1043	CLQRCYQ59-B*5
213	VL109184	P31C4S5B-85-##-1-4-5-B*5-1-B-1-B*5
214	VL1012763	(CTS011004/EY-DMR-G-C5-S2-BB-3-1-B*4/Pop147)F2#89-3-2-B-1-B*10
215	VL1012767	(CTS013050/(AMATLC0HS167-1-1-1-2F/R)-B*5/Ki44)-B*8
216	VL1012768	(CTS013058/(AMATLC0HS167-1-1-1-2F/R)-B*5/Nei402011)-B*8
217	VL105554	SW3-17-BB-2-BBB-2-B*5
218	VL109499	(CML161xCLQ-RCYQ31)-B-10-3-BB-3-B*5
219	VL1010766	(CML165xKI45)-B-11-3-BB-1-B*5
220	VL109863	Pop61C1QPMTEYF-76-2-1-1-2-B-1-B*5
221	VL05616	[SC/CML204//FR812]-X-30-2-3-2-1-B*4-1-B*5
222	VL05615	ZEWBc1F2-216-2-2-B-2-B*4-1-B-1-B*4
223	VL057982	ZEWAc1F2-134-4-1-B-1-B*4-1-B-1-B*5
224	VL058589	INTA-F2-192-2-1-1-1-B*6-1-B*5
225	VL1017701	SW5-10-B*5-2-B*5
226	VL107539	(CA14515/CA14509)-F2-7-3-B*8
227	VL107649	(CML474/S92145-2EV-7-3-B*5)-F2-25-1-B*7
228	VL1022	[DTPYC9-F74-1-1-1-1-BBxDTPYC9-F65-2-2-1-1-BB]-B-3-4-B*7
229	VL1077	TL-SEQUIAS03446-1-B-7-1-B*6
230	VL108727	CA14517/P145C4MH7-1-B-1-1-B-1-1-B*13
231	VL108807	CLG2502-B*4
232	VL109480	(CML150xCL-03618)-B-11-1-1-1-B*4-1-B*5
233	VL109287	(CML161xCLQ-RCYQ49=(CML176/CL-G2501)-B-55-2-1-B)-B-19-1-B*6
234	VL109576	CLQ-6603-B-1-B*5
235	VL109579	CLQ-RCYQ12-B-1-B*5
236	VL109309	CLQ-RCYQ28-B-3-B*5
237	VL109582	CLQ-RCYQ36-B-1-B*5
238	VL109583	CLQ-RCYQ40=(CML165xCLQ-6203)-B-9-1-1-B-2-B*4-1-B*5
239	VL1254	[(87036/87923)-X-800-3-1-X-1-BB-1-1-1-BB-xP84c1F26-2-2-4-B-2-B]F47-3-1-1-3xM37W/ZM607#bF37sr-2-3sr-6-2-X]-8-2-X-1-BBB-xP84c1F27-4-3-3-B-1-B]-3-2-BxP33c3F64-1-1-4-BB]-1-2-BB
240	VL1018810	CLA155-BB
241	VL1256	CL-G1829=G18C23-61-3-1-1-B*9
242	VL1018792	CML329/MBRc2amF14-2-B*6
243	VL0510832	DRB-F2-60-1-1-1-B*5
244	VL062611	DTPYC9-F46-3-4-1-1-B*5
245	VL0512439	ZM523B-29-2-1-1-B*5
246	VL062614	DTPYC9-F74-1-1-1-1-B*5
247	VL1018808	CLA113-BB
248	VL1018809	CLA149-BB
249	VL1018805	CLA18-B-2-B
250	VL1018807	CLA91-BB
251	VL1018803	DTPYC9-F125-2-8-1-1-B*5
252	VL062627	DTPYC9-F143-1-6-1-B*4
253	VL062625	DTPYC9-F46-1-2-1-1-B*4
254	VL062632	DTPYC9-F72-1-2-1-1-B*4
255	VL062604	DTPYC9-F86-1-1-1-1-B*5
256	VL108850	DTPYC9-F102-4-5-1-2-1-2-1-BB
257	VL107389	(AC7643/AC7729/TZSRW)-1-75-#-B*4-1-5-6-B*4-B1-BBB
258	VL1010762	(CL-RCY016x(CML165xCLQ-6203)-B-54-1-1-BB)-B-20-2-BB-1-BBB
259	VL109501	(CML161xCLQ-RCYQ31)-B-12-2-BB-2-B*4
260	VL109524	(CML165xKI45)-B-14-1-B*4-1-B*4
261	VL107579	(CML226xCML295)-32-1-2-2-B*9
262	VL107580	(CML226xCML295)-67-3-4-2-B*9
263	VL107678	(DT/LN/EM-46-3-1xCML311-2-1-3)-B-F121-1-1-B
264	VL1016077	PIO3011F2-5-1-3-B*5
265	VL1211	(DT/LN/EM-46-3-1xCML311-2-1-3)-B-F293-1-1-1-BB
266	VL1212	(DT/LN/EM-46-3-1xCML311-2-1-3)-B-F294-1-1-1-B
267	VL0511286	[CML198/ZSR923S4BULK-2-2-X-X-X-X-1-BB]-3-3-1-1-2-B*9-1-BBB
268	VL108331	[CML226x[CATETODC1276/7619]-2-B-5-2-B]F2-19-2-B*4-2-B*5
269	VL108307	[CML329xCML20]F2-47-2-B*10
270	VL073318	[SYN-USAB2/SYN-ELIB2]-12-1-1-2-B*5-1-BBB
271	VL1016197	CA00314-2-B-3-B*5
272	VL105544	CA00326-6-B-2-B*4
273	VL1030	CA03139-BBB-2-B*4
274	VL1016196	CA14509-BBB-2-BBB
275	VL1229	CLA41-BBB
276	VL1230	CLQRCYQ63-BBB
277	VL1231	CL-RCW97-B*4
278	VL108842	DTPWC9-F102-3-1-2-2-1-2-1-B*4
279	VL1018135	DTPWC9-F31-1-1-3-1-2-1-3-B*5
280	VL108849	DTPWC9-F67-2-2-1-3-2-1-1-B*5
281	VL1018140	DTPWC9-F75-3-2-1-2-2-1-3-B*4
282	VL062623	DTPYC9-F102-4-5-1-1-BBB-B2-BB
283	VL108869	DTPYC9-F46-3-1-1-2-3-2-2-B*6
284	VL108880	EW-DMR-G-C7-HS-(SIB)-9-B-1-B*4
285	VL1018108	LaPostaSeqC7-F71-1-2-2-1-B*7
286	VL1235	NEI9008-BBB
287	VL1016210	P33c3-238-1-1-1-1-B*9
288	VL1016211	POB33c4F26-2-1-1-B*11
289	VL1012847	POP351C0-HS274-1-1-B*4-2-BBB
290	VL1010779	Pop61C1QPMTEYF-54-2-2-2-2-B-2-B*4
291	VL109407	Pop61C1QPMTEYF-74-1-1-2-2-B-1-B*5
292	VL1018297	CML68-B*5
293	VL1018299	CML70-2-BBB
294	VL1018369	CML140-B*7
295	VL0511311	CML149-B*6
296	VL1052	CML161-B*5
297	VL1018391	CML162-B*7
298	VL0512386	CML163-BBB-2-B*5
299	VL1053	CML165-B*5
300	VL0512388	CML171-BBB-1-B*5
301	VL05127	CML181-B*5
302	VL051963	CML186-1-BBB
303	VL1018419	CML193-BB
304	VL0512418	CML224-B*6
305	VL0512423	CML229-B*6
306	VL1018496	CML284-2-BBB
307	VL1036	CL02450-B*5
308	VL1018503	CML291-1-B*4
309	VL1018510	CML298-2-B*4
310	VL058725	CML312-1-B*4
311	VL1018527	CML317-2-BBB
312	VL1018530	CML320-2-BBB
313	VL12199	(Pio3013/CA34505xCA00302)-B-2-1-B-1-BBB-B1
314	VL1018553	CML344-B*5
315	VL058726	CML395-2-BB
316	VL1018604	CML400-BBB
317	VL109138	CML433-B*4
318	VL058727	CML444-1-B*4
319	VL1018640	CML448-BBB
320	VL1018641	CML449-BBB
321	VL1055	CML451-B*5
322	VL1253	CML452=Ac8328BNC6-166-1-1-1-B*12
323	VL1012903	CML465-B*4
324	VL1012841	CML468-B*4
325	VL1018667	CML479-2-B*4
326	VL1018673	CML486=P45c8-76-1-2-1-2-B*12
327	VL0510130	CML488-BBB
328	VL0511320	CML489-1-BB
329	VL05552	CML491-B*5
330	VL1018680	CML495-B*4
331	VL05606	CLQ-RCWQ50-B*9
332	VL05550	CML503-B*5
333	VL05614	CZL99014-B-2-BBB
334	VL055063	[Ent320:92SEW2-77/[DMRESR-W]EarlySel-#I-2-4-B/CML386]-B-11-3-B-2-#-B*4-1-B*5
335	VL05609	[Ent52:92SEW1-2/[DMRESR-W]EarlySel-#L-2-1-B/CML386]-B-22-1-B-4-#-1-B*4-1-B*4
336	VL0536	[CML389/CML176]-B-29-2-2-B*6-1-B*4
337	VL0512595	MAS[206/312]-23-2-1-1-B*7-1-BBB
338	VL1037	CL02450Q-B*5
339	VL108806	CL02457-1-B-1-BB
340	VL1020	[[[K64R/G16SR]-39-1/[K64R/G16SR]-20-2]-5-1-2-B*4/CML390]-B-38-1-B-7-#/[BETASYN]BC1-1-1-1-#-B*7
341	VL1035	CarotenoidSyn3-FS8-4-3-B*6
342	VL1038	CL02603-B*5
343	VL1045	CLQS89YQ04-B*5
344	VL1046	CLQS89YQ06-B*5
345	VL1047	CLRCY030-B*5
346	VL1050	CLRCY041-B*5
347	VL105614	P72c1xCML297xCL-02410-3-1-1-B*5
348	VL1016102	Pop31DMR-88-3#-B*15-2-B-2-BBB
349	VL108724	CA00370/(AMATLC0HS133-1-F/R)-1-3-1-2-5-B*12
350	VL1017761	POP352CO-B-82-B*5-2-B*5
351	VL109449	(CLQ-6601xCL-02843)-B-2-2-1-BB-1-B*5
352	VL109456	(CLQ-RCYQ28xP390Am/CMLc4F218-B-1-B)-B-9-1-B*6
353	VL109507	(CML161xCLQ-RCYQ31)-B-23-2-BB-1-B*5
354	VL109282	(CML161xCLQ-RCYQ31)-B-3-6-BB-3-B*5
355	VL109545	[CL-G2501xCML170]-B-2-3-2-BB-3-B*5
356	VL109547	[CL-G2501xCML170]-B-3-1-1-BB-1-B*5
357	VL109855	Pop61C1QPMTEYF-46-1-1-1-2-B-1-B*5
358	VL108721	LaPostaSeqC7-F18-3-2-2-3-B*9
359	VL108722	LaPostaSeqC7-F86-3-1-2-1-B*7
360	VL109479	CLQRCYQ44-B*5
361	VL1051	CLRCY044-B*5
362	VL105546	P45C6HC63-3-1-1-B-2-3-4-1-B*4-1-B*5
363	VL1018	(S92145-2EV-7-3-B*5/CML427)-F2-32-2-B*6
364	VL1040	CLQG2508-B*5
365	VL1042	CLQRCYQ49-B*5
366	VL1044	CLQRCYQ60-B*5
367	VL1048	CLRCY039-B*5
368	VL1049	CLRCY040-B*5
369	VL1056	CML451Q-B*5
370	VL1012765	(CTS013004/AMATLC0HS71-1-1-2-1-1-1-B*5/Ki45)-B*8
371	VL1012766	(CTS013008/AMATLC0HS71-1-1-2-1-1-1-B*5/Nei402020)-B*8
372	VL108723	CA00310/AMATLC0HS71-1-1-2-1-1-1-B*14
373	VL108733	PT963216-B*14
374	VL108810	CLRCY038-B*4
375	VL109463	(CLQ-RCYQ31xCLQ-RCYQ35)-B-5-5-BB-1-B*5
376	VL109470	(CLQ-RCYQ31xCLQ-RCYQ49=(CML176xCL-G2501)-B-55-2-1-B)-B-34-1-BB-4-B*5
377	VL109474	(CLQ-RCYQ46=(CML150xCL-03618)-B-17-2-2-BxCL-02450)-B-6-3-BB-1-B*5
378	VL109475	(CLQ-RCYQ46=(CML150xCL-03618)-B-17-2-2-BxCL-RCY017)-B-23-2-BB-2-B*5
379	VL1010764	(CML165xCL-02843)-B-12-3-1-BB-1-B*5
380	VL109293	(PHY11-3-1-3-1-1-2-B*5/CML161)-B-3-2-BB-1-B*5
381	VL109307	CLQ-RCYQ035-B*10
382	VL109584	CLQ-RCYQ41-BB-2-B*5
383	VL1010778	Pop61C1QPMTEYF-40-1-1-1-1-B-1-B*5
384	VL109200	CLRCW88-B*5
385	VL1257	CLQ-RCYQ54=(CML176xCL-G2501)-B-3-1-B*5
386	VL1011020	CLRCY016-BB
387	VL1017256	P390amC3/285x287F73-3-2-3xMIRTC5AmF96-1-1-1-3-1)-1-1-B*5
388	VL1018812	CLA309-BB
389	VL108808	CLRCY015-BBB
390	VL1018798	CLRCY018-BB
391	VL1259	CL-RCY023=(CL-02439*CML286)-B-1-2-2-B*10
392	VL108750	CA00360/PIO3011F2-3-5-6-1-B*9
393	VL062626	DTPYC9-F46-1-2-1-2-B*4
394	VL1012836	LM12-BB-B1
395	VL12202	LM13-BB-B1
396	VL111354	((CML161xCML451)-B-18-1-BBB/CML161-B)-B-13-BB(NonQ)-BBB

## Sheet: Table F
F . Meteorological information for year 2012 and 2013 during the experiment period.
2012									2013
Date	Std Week	Rain	Evap	Max Temp	Min Temp	Average Tem	Average Rh		Date	Std Week	Rain	Evap	Max Temp	Min Temp	Average Tem	Average Rh
2012-06-29	26	0	5.8	31.7	22.8	27.25	71		2013-08-12	32	20.2	5.2	29.8	21.2	25.5	79
2012-06-30	26	14.2	5.4	32.6	22	27.3	70.5		2013-08-13	33	8.2	1.9	27.8	21.2	24.5	86
2012-07-01	26	0	6	32.5	22.6	27.55	69		2013-08-14	33	0	2.8	28.2	21.9	25.05	82.5
2012-07-02	27	0	3.4	29.8	22.6	26.2	78		2013-08-15	33	23.8	3.6	28.8	21.8	25.3	84.5
2012-07-03	27	0	4.4	29.5	22.2	25.85	73.5		2013-08-16	33	23.6	1.6	26.3	21.6	23.95	93.5
2012-07-04	27	0	5	30.2	22.3	26.25	72.5		2013-08-17	33	13.8	1.5	27	21	24	88
2012-07-05	27	0	8	31.8	23.6	27.7	65		2013-08-18	33	6	4	27.6	21.3	24.45	85
2012-07-06	27	0	8.6	32.7	23.8	28.25	64.5		2013-08-19	33	12.4	2.6	29.3	21.2	25.25	83
2012-07-07	27	13	4.8	30.4	20.8	25.6	74.5		2013-08-20	34	0	3.4	28.8	20.3	24.55	79
2012-07-08	27	0	4.6	30.7	22.7	26.7	75		2013-08-21	34	0.8	3.5	27.3	20	23.65	78.5
2012-07-09	28	0.2	6.4	32.6	22	27.3	73.5		2013-08-22	34	0	5.5	29.5	20.6	25.05	71
2012-07-10	28	0.4	4	31.2	21.7	26.45	74		2013-08-23	34	0	4	27.8	21.5	24.65	77
2012-07-11	28	0	5.9	33.2	22.8	28	67.5		2013-08-24	34	0	4	27.8	19.8	23.8	77
2012-07-12	28	0	6.9	33.7	22.5	28.1	67		2013-08-25	34	1.8	4.2	30	21.6	25.8	75.5
2012-07-13	28	0	6.4	33.6	23.8	28.7	67		2013-08-26	34	1	3.7	29	20.8	24.9	78.5
2012-07-14	28	30.2	6	32.7	21	26.85	80.5		2013-08-27	35	0	3.6	27.6	21.6	24.6	75.5
2012-07-15	28	11.5	3.2	29	21.5	25.25	84.5		2013-08-28	35	0	4.1	28.5	22	25.25	79
2012-07-16	29	16.9	1.9	28.4	21.6	25	85.5		2013-08-29	35	0.2	1.3	28.4	21.2	24.8	87.5
2012-07-17	29	3.6	1.6	27.5	22	24.75	86.5		2013-08-30	35	0.6	2.4	29.8	21.2	25.5	85.5
2012-07-18	29	5.6	3.6	31.3	21.9	26.6	80		2013-08-31	35	0	4.2	30.5	22.2	26.35	80
2012-07-19	29	10.8	4.6	29.2	20.8	25	81		2013-09-01	35	0	2.6	29.4	21	25.2	84
2012-07-20	29	0.6	0.7	27.4	22	24.7	84		2013-09-02	35	0	4.7	30.7	21.2	25.95	79
2012-07-21	29	71	2	28	20.8	24.4	88		2013-09-03	36	0	2.6	29.8	21.2	25.5	82.5
2012-07-22	29	1.8	2.6	26	21.6	23.8	91		2013-09-04	36	0	3.6	30.2	21	25.6	79.5
2012-07-23	30	0	2.7	27.8	21.8	24.8	81.5		2013-09-05	36	0	3.4	29.2	21	25.1	80
2012-07-24	30	0	6	31.3	22	26.65	76		2013-09-06	36	0	4.1	30.4	20.6	25.5	76
2012-07-25	30	0	6	30.4	22.4	26.4	77		2013-09-07	36	0	5.2	30.5	21.5	26	77.5
2012-07-26	30	19	3	28.8	21	24.9	84		2013-09-08	36	12	5.3	31.2	22	26.6	76.5
2012-07-27	30	0	3.6	27.6	22.4	25	80		2013-09-09	36	39.1	1.9	29.4	19.8	24.6	75.5
2012-07-28	30	0	3.4	27.7	22	24.85	81.5		2013-09-10	37	4.5	1.5	26.8	22	24.4	95.5
2012-07-29	30	14.2	4.6	30.8	21.5	26.15	74.5		2013-09-11	37	1.8	2.3	29.3	21.8	25.55	90
2012-07-30	31	0.4	4.7	29.8	21.8	25.8	77		2013-09-12	37	0	4	30.5	21.6	26.05	78
2012-07-31	31	0	4.8	29.2	22	25.6	75.5		2013-09-13	37	0	4.3	30.8	21.6	26.2	78.5
2012-08-01	31	4.8	1.8	28.2	20.9	24.55	79.5		2013-09-14	37	0	4.1	31.6	22.2	26.9	79
2012-08-02	31	0.4	5.8	29.9	21	25.45	76.5		2013-09-15	37	0	3.4	30.8	21.8	26.3	84
2012-08-03	31	5.4	5.2	29.2	20.8	25	80		2013-09-16	37	42.6	4.9	31.5	21.4	26.45	81.5
2012-08-04	31	1	2.6	27.5	21.8	24.65	91.5		2013-09-17	38	5	1.9	30.2	22.2	26.2	86.5
2012-08-05	31	0	2.6	28	22	25	82		2013-09-18	38	34.6	3	30	20.6	25.3	81.5
2012-08-06	32	0.8	2.7	29.4	22.4	25.9	81.5		2013-09-19	38	58	1.6	27.8	21.5	24.65	90.5
2012-08-07	32	0	3.8	30.2	22	26.1	77		2013-09-20	38	51	1.5	29.4	21	25.2	87
2012-08-08	32	1.5	5.1	31.2	21.9	26.55	75		2013-09-21	38	29	1.9	29	20.2	24.6	84.5
2012-08-09	32	1.4	4.7	31.3	21.5	26.4	74.5		2013-09-22	38	0	4.6	29.5	20.5	25	78
2012-08-10	32	2.4	4.1	30.4	21.4	25.9	77.5		2013-09-23	38	0	4.3	29.8	20.8	25.3	76.5
2012-08-11	32	1	5.2	30.1	22	26.05	77.5		2013-09-24	39	0	4.1	30.5	19.8	25.15	77
2012-08-12	32	7.8	4.3	30.2	21	25.6	77		2013-09-25	39	0	3.3	29.8	20.8	25.3	77.5
2012-08-13	33	2.6	4.8	29.6	21.2	25.4	78		2013-09-26	39	0	4.5	30.4	20.8	25.6	74
2012-08-14	33	0	4.8	30.2	20.7	25.45	76		2013-09-27	39	0	4.9	31.4	21.6	26.5	74.5
2012-08-15	33	0	6.4	30.5	21.4	25.95	72		2013-09-28	39	0	4.8	31.5	21.2	26.35	74.5
2012-08-16	33	0	3.5	30.4	22.2	26.3	73		2013-09-29	39	0	4.4	31.4	21	26.2	72
2012-08-17	33	0	5.4	30	22.2	26.1	74.5		2013-09-30	39	0	4.8	30.8	21.2	26	71.5
2012-08-18	33	0.8	5.9	30.8	22	26.4	73.5		2013-10-01	40	2	2	29	21.2	25.1	81.5
2012-08-19	33	1	5.8	30.2	22	26.1	71.5		2013-10-02	40	0	3.8	30.7	22.2	26.45	80
2012-08-20	34	0	3.8	28.4	22.3	25.35	81		2013-10-03	40	22.4	2.4	28.8	21.2	25	84.5
2012-08-21	34	0	4.2	31.3	22.9	27.1	73.5		2013-10-04	40	0	2.8	30	21.5	25.75	81
2012-08-22	34	0	3.3	28.4	22	25.2	79.5		2013-10-05	40	0	4.6	29.4	19.4	24.4	76
2012-08-23	34	0	3.8	30.8	22.3	26.55	71		2013-10-06	40	0	3.9	29.4	22.4	25.9	77.5
2012-08-24	34	0	4.7	31.8	23.2	27.5	73		2013-10-07	40	0	3.2	30	22.2	26.1	84.5
2012-08-25	34	0	3.5	28.8	22.5	25.65	82.5		2013-10-08	41	0	3.8	31.2	22.2	26.7	76.5
2012-08-26	34	8.4	3.1	30.4	21.9	26.15	93		2013-10-09	41	14	4.5	31.4	21.2	26.3	75.5
2012-08-27	35	22.6	2.1	27.2	21	24.1	86		2013-10-10	41	47	4.6	30	20	25	83.5
2012-08-28	35	7.4	2.7	28.2	21.5	24.85	86.5		2013-10-11	41	0	3.2	30	20.5	25.25	79
2012-08-29	35	22.8	4.2	29.8	21.5	25.65	84		2013-10-12	41	8.4	2.1	28.5	21.8	25.15	91
2012-08-30	35	0	3.2	30.2	22.6	26.4	81.5		2013-10-13	41	0	3	28.2	20.5	24.35	83
2012-08-31	35	2.6	2.3	28	22.5	25.25	86		2013-10-14	41	0	3.6	30.2	20.8	25.5	85
2012-09-01	35	0	3.7	29	22.2	25.6	84		2013-10-15	42	0	3.5	31.2	21.4	26.3	77.5
2012-09-02	35	0	3.8	29.4	22.7	26.05	80.5		2013-10-16	42	0	3.6	31.2	20.4	25.8	72.5
2012-09-03	36	18.4	4.8	30.7	21.5	26.1	81.5		2013-10-17	42	0	4	31.4	20.4	25.9	73
2012-09-04	36	9	1.2	26.8	21.9	24.35	89.5		2013-10-18	42	5.8	3.6	31.8	21.4	26.6	71
2012-09-05	36	0.6	2.9	27.7	21.4	24.55	85.5		2013-10-19	42	0	5.2	31.2	17.4	24.3	68
2012-09-06	36	0	4	28.5	22.5	25.5	81		2013-10-20	42	0	4.8	31.2	17.6	24.4	66.5
2012-09-07	36	0	3.9	30	21.5	25.75	79		2013-10-21	42	0	4	30.5	20.6	25.55	71
2012-09-08	36	0	4.6	29.9	22.2	26.05	75		2013-10-22	43	3.8	2.2	30.2	21.4	25.8	74.5
2012-09-09	36	0	5.4	30.3	22.3	26.3	78.5		2013-10-23	43	5.4	1.9	28.2	21.4	24.8	87
2012-09-10	37	0	2.9	29.2	22.5	25.85	80		2013-10-24	43	38.4	2.1	26.6	20.6	23.6	89
2012-09-11	37	10.8	2.3	27.4	21.3	24.35	87		2013-10-25	43	16.4	1.1	24.6	21	22.8	94
2012-09-12	37	2.4	3.8	29.2	21.9	25.55	82		2013-10-26	43	43.4	1.4	23.3	21.2	22.25	96.5
2012-09-13	37	2.4	3.5	29	22	25.5	81		2013-10-27	43	0.2	2.4	26.3	21.4	23.85	93
2012-09-14	37	0	4.8	30	21.2	25.6	76		2013-10-28	43	0	2.9	28.4	18.8	23.6	85
2012-09-15	37	0	5.8	30.3	20.5	25.4	75.5		2013-10-29	44	0	3.9	29.7	18.6	24.15	77
2012-09-16	37	0	4.2	29.6	21.5	25.55	74.5		2013-10-30	44	0	4.1	30.2	16	23.1	70
2012-09-17	38	0	3.9	29	22.5	25.75	75.5		2013-10-31	44	0	3.8	29.2	16	22.6	72.5
2012-09-18	38	0	2.7	28.1	22.1	25.1	81.5		2013-11-01	44	0	3.2	29.6	19.6	24.6	71.5
2012-09-19	38	0	4.1	29.8	21.7	25.75	78.5		2013-11-02	44	0	3	29.5	20.6	25.05	76
2012-09-20	38	0	2.9	30.5	22.2	26.35	80.5		2013-11-03	44	0	3.4	30.4	19.6	25	76.5
2012-09-21	38	0	3.5	32.2	22.2	27.2	77		2013-11-04	44	0	3.1	30.5	18.8	24.65	76.5
2012-09-22	38	6.6	4.1	30.2	21.7	25.95	82.5		2013-11-05	45	0	3.5	29.6	16.8	23.2	73.5
2012-09-23	38	2.6	2.7	30.2	21.5	25.85	81.5		2013-11-06	45	0	3.8	28.4	15	21.7	71
2012-09-24	39	0	2.7	29.2	21	25.1	79		2013-11-07	45	0	3.8	28	15.2	21.6	65.5
2012-09-25	39	0	4	31	21.7	26.35	78		2013-11-08	45	0	3.2	28.8	15.6	22.2	71.5
2012-09-26	39	0	5.1	30.5	20.6	25.55	80		2013-11-09	45	0	3.2	28.2	15.2	21.7	74
2012-09-27	39	0	4.6	31.3	20.6	25.95	77		2013-11-10	45	0	2.7	28.6	15.2	21.9	74.5
2012-09-28	39	0	4.8	31.5	20.9	26.2	74		2013-11-11	45	0	3.9	28.2	13.2	20.7	70
2012-09-29	39	0	5.6	31.4	20.7	26.05	69.5		2013-11-12	46	0	4.3	28.4	11.4	19.9	67
2012-09-30	39	5.6	4.5	31.3	21.6	26.45	76.5		2013-11-13	46	0	4	28.6	12.5	20.55	61.5
2012-10-01	40	4.8	3.6	31	22	26.5	79.5		2013-11-14	46	0	4.2	27.3	11.5	19.4	62.5
2012-10-02	40	29.4	2.2	29.2	21.5	25.35	84.5		2013-11-15	46	0	3.9	27.2	10.7	18.95	64.5
2012-10-03	40	17.4	2.8	27.2	21.5	24.35	90		2013-11-16	46	0	4.7	27.2	10.2	18.7	63.5
2012-10-04	40	21.2	3.3	28	20.5	24.25	86.5		2013-11-17	46	0	4.6	28.2	18.4	23.3	60
2012-10-05	40	0	2.2	29.2	21.7	25.45	79.5		2013-11-18	46	0	4.9	28.8	16.5	22.65	69
2012-10-06	40	0.2	3.6	30.7	22.3	26.5	84.5		2013-11-19	47	0	3.2	28.5	15.5	22	72.5
2012-10-07	40	0.5	2.8	30.2	21	25.6	88.5		2013-11-20	47	0	4.4	29.3	11.5	20.4	62
2012-10-08	41	0	3.3	31.2	20	25.6	77		2013-11-21	47	0	4.2	29.5	11	20.25	68
2012-10-09	41	0	4.4	31.4	18.2	24.8	70		2013-11-22	47	0	3.6	29.6	14.8	22.2	66
2012-10-10	41	0	5.1	30.8	16.5	23.65	72		2013-11-23	47	0	3.1	28.8	20.8	24.8	72.5
2012-10-11	41	0	4.7	31.6	16.1	23.85	65		2013-11-24	47	18.7	1.6	23.2	21	22.1	94
2012-10-12	41	0	5	31.2	15.3	23.25	63.5		2013-11-25	47	0	1.9	27.3	18.7	23	84.5
2012-10-13	41	0	4.7	31.4	15.6	23.5	65		2013-11-26	48	0	2.6	31	18.5	24.75	75
2012-10-14	41	0	5	31	14.6	22.8	65		2013-11-27	48	0	3.9	30.2	13.4	21.8	68.5
2012-10-15	42	0	5.5	31.7	14.9	23.3	63.5		2013-11-28	48	0	4.6	29.4	11.6	20.5	62
2012-10-16	42	0	6.5	31.8	15	23.4	60		2013-11-29	48	2	2.3	27	17.5	22.25	67
2012-10-17	42	0	6.2	31.8	15	23.4	61.5		2013-11-30	48	0	1.4	23.4	16.5	19.95	88.5
2012-10-18	42	0	6.3	31.8	14.7	23.25	65		2013-12-01	48	0	3.2	28.4	16.5	22.45	78.5
2012-10-19	42	0	6.5	31.5	15.6	23.55	69		2013-12-02	48	0	2.6	29.7	18.4	24.05	75.5
2012-10-20	42	0	5.1	30.7	19.6	25.15	65.5		2013-12-03	49	0	2.7	28.5	19.8	24.15	79.5
2012-10-21	42	0.3	1.4	27.8	21	24.4	81.5		2013-12-04	49	0	2.9	27.8	16.4	22.1	80
2012-10-22	43	0	3.9	29.8	19.9	24.85	72.5		2013-12-05	49	0	4.6	28.5	13.5	21	67.5
2012-10-23	43	0	3.9	29.9	20	24.95	78		2013-12-06	49	0	4.1	27.7	11.6	19.65	66
2012-10-24	43	0	4.5	30.3	19	24.65	74		2013-12-07	49	0	4.5	26.6	8.8	17.7	66.5
2012-10-25	43	0	2.8	30.3	19.2	24.75	72.5		2013-12-08	49	0	3.8	26.6	8.4	17.5	66
2012-10-26	43	0	3.7	31.2	19	25.1	68.5		2013-12-09	49	0	2.9	27.7	6.8	17.25	66.5
2012-10-27	43	0	4.6	30.6	16.7	23.65	74		2013-12-10	50	0	3.4	28.4	7	17.7	58.5
2012-10-28	43	0	4.8	30.3	16.9	23.6	68.5		2013-12-11	50	0	3.7	28.8	7.5	18.15	58.5
2012-10-29	44	0	5.9	31	16.6	23.8	52		2013-12-12	50	0	3.6	29.3	9.8	19.55	60.5
2012-10-30	44	0	5.8	29.8	14.3	22.05	59		2013-12-13	50	0	3.7	28.4	8.9	18.65	63.5
2012-10-31	44	0	3.6	28.2	13.6	20.9	64		2013-12-14	50	0	3.2	28.8	8.8	18.8	68
2012-11-01	44	0.4	5.9	29.8	21	25.4	65.5		2013-12-15	50	0	3.4	27.8	8.2	18	63.5
2012-11-02	44	26.6	2.4	23.5	21	22.25	94.5		2013-12-16	50	0	3.3	28.8	8	18.4	62.5
2012-11-03	44	11	1.1	24	21	22.5	95.5		2013-12-17	51	0	3.7	28.4	8.2	18.3	60.5
2012-11-04	44	0.2	1	26.3	21.4	23.85	90.5		2013-12-18	51	0	3.5	28.2	8.4	18.3	63
2012-11-05	45	0	3.4	28.8	18	23.4	81.5		2013-12-19	51	0	2.8	27.3	8.6	17.95	67.5
2012-11-06	45	0	3.6	29.4	17	23.2	73		2013-12-20	51	0	2.9	29.4	9	19.2	66.5
2012-11-07	45	0	3.4	30	17.9	23.95	73.5		2013-12-21	51	0	3.3	29.2	13	21.1	61.5
2012-11-08	45	0	3.8	30.2	18.5	24.35	72		2013-12-22	51	0	4.3	27.6	15.8	21.7	60.5
2012-11-09	45	0	3.5	30.2	18.5	24.35	67		2013-12-23	51	0	4.5	26.6	12.8	19.7	70.5
2012-11-10	45	0	1.8	26.2	15.7	20.95	78		2013-12-24	52	0	3.6	25.8	12	18.9	73.5
2012-11-11	45	0	4.1	29.2	15.4	22.3	70.5		2013-12-25	52	0	2.9	25.8	11.8	18.8	71
2012-11-12	46	0	3.8	29	13.5	21.25	68		2013-12-26	52	0	3.5	27.2	11	19.1	66.5
2012-11-13	46	0	5	28.7	12.7	20.7	75		2013-12-27	52	0	3.1	26.4	10	18.2	70.5
2012-11-14	46	0	4.6	28.8	11.5	20.15	60.5		2013-12-28	52	0	3.2	27	11	19	72
2012-11-15	46	0	4.5	28.8	11.3	20.05	72		2013-12-29	52	0	2.8	27.6	14.2	20.9	70
2012-11-16	46	0	4.2	28.2	9.6	18.9	62.5		2013-12-30	52	0	3.6	26.6	14	20.3	70
2012-11-17	46	0	4	26.8	8.1	17.45	65		2013-12-31	52	0	4.4	26	15.4	20.7	66.5
2012-11-18	46	0	3.6	27.2	7.9	17.55	62.5
2012-11-19	47	0	3.3	27.3	8.9	18.1	64.5
2012-11-20	47	0	3.7	30.7	13	21.85	73
2012-11-21	47	0	3.8	29.8	14.9	22.35	66.5
2012-11-22	47	0	3.2	30.8	21.4	26.1	72
2012-11-23	47	0	2.6	29.2	18.6	23.9	77.5
2012-11-24	47	0	3.4	30	18	24	75
2012-11-25	47	0	3.4	29.8	17.5	23.65	75
