# Supplementary material for: Genomic Regions Associated with Root Traits under Drought Stress in Tropical Maize (Zea mays L.)
Source: PLoS One. 2016 Oct 21;11(10):e0164340. doi: 10.1371/journal.pone.0164340 (PMC5074786; doi:10.1371/journal.pone.0164340)
Supplement: S2 File — Figure A in S2 File. Frequency distribution of grain yield, total plant biomass, transpiration efficiency and flowering period water use under well water condition. Figure B in S2 File. Frequency distribution of grain yield, total plant biomass, transpiration efficiency and flowering period water use under drought stress condition. Figure C in S2 File. Frequency distribution of root structural traits under drought stress condition. Figure D in S2 File. Q-Q plots of various model for root functional traits under well-watered and drought stress condition and for root structural traits under drought stress condition. (XLSX) [file pone.0164340.s002.xlsx]

## Sheet: Figure A B and C
	A. Frequency distribution of grain yield, total plant biomass, transpiration efficiency and flowering period water use under well water condition
	B. Frequency distribution of grain yield, total plant biomass, transpiration efficiency and flowering period water use under drought stress condition
	Supplemntary Figure 1c. Frequency distribution of root structural traits under drought stress condition

## Sheet: Figure D
	D. Q-Q plots of various model for root functional traits under well watered and drought stress condition and root strcurtural traits under drought stress condition
